# Supplementary material for: In Silico Evaluation of Iranian Medicinal Plant Phytoconstituents as Inhibitors against Main Protease and the Receptor-Binding Domain of SARS-CoV-2
Source: Molecules. 2021 Sep 21;26(18):5724. doi: 10.3390/molecules26185724 (PMC8470205; doi:10.3390/molecules26185724)
Supplement: Supplementary file 1 [file molecules-26-05724-s001.zip]

Archive with 1 entries (1 files):
- molecules-1295447-supplementary.pdf
